# Supplementary material for: Genetic variants in Forkhead box O1 associated with predisposition to sepsis in a Chinese Han population
Source: BMC Infect Dis. 2019 Sep 6;19:781. doi: 10.1186/s12879-019-4330-7 (PMC6731606; doi:10.1186/s12879-019-4330-7)
Supplement: Supplementary file 1 — Table S1. The detail information of sepsis special SNPs after initial screening. After whole exome sequencing, synonymous mutations were removed. SNPs only existed in more than 5 sepsis patients and quality score of these SNPs were higher than 95% were selected. The excel file of Table S1 has been submitted as a separate supplementary dataset. (XLS 119 kb) [file 12879_2019_4330_MOESM1_ESM.xls]

## Sheet: Table S1 sepsis special
Number	Chromosome ID	SNP caller	Type of feature	Start position	End position	Quality score	Stand of SNP or indel on chromosome	Codon phase of the SNPs	ID	Status	reference	alleles	gene name	Gene ID	mutType	Transcript ID
8	chr19	SOAPsnp	SNP	9362443	9362443	99	+	0	ID=rs2240928	status=dbSNP	ref=C	alleles=C/T	name=OR7E24	geneID=26648	mutType=Het	transcriptID=CCDS45955.1
8	chr9	SOAPsnp	SNP	140147273	140147273	99	+	0	ID=rs61759822	status=dbSNP	ref=C	alleles=C/T	name=C9orf173	geneID=441476	mutType=Het	transcriptID=CCDS48065.1
8	chr9	SOAPsnp	SNP	4576680	4576680	99	+	0	ID=rs301430	status=dbSNP	ref=T	alleles=T/C	name=SLC1A1	geneID=ENSG00000106688	mutType=Het	transcriptID=ENST00000422398
7	chr1	SOAPsnp	SNP	158224904	158224904	99	+	1	ID=rs2269714	status=dbSNP	ref=C	alleles=C/T	name=CD1A	geneID=909	mutType=Het	transcriptID=CCDS1174.1
7	chr1	SOAPsnp	SNP	158225019	158225019	99	+	2	ID=rs2269715	status=dbSNP	ref=C	alleles=C/G	name=CD1A	geneID=909	mutType=Het	transcriptID=CCDS1174.1
7	chr1	SOAPsnp	SNP	78392446	78392446	99	+	0	ID=rs1166698	status=dbSNP	ref=G	alleles=G/A	name=NEXN	geneID=91624	mutType=Het	transcriptID=CCDS41351.1
7	chr10	SOAPsnp	SNP	64415184	64415184	99	+	0	ID=rs7076156	status=dbSNP	ref=A	alleles=A/G	name=ZNF365	geneID=22891	mutType=Het	transcriptID=CCDS7265.1
7	chr11	SOAPsnp	SNP	320723	320723	99	+	0	ID=snp3746	status=novel	ref=C	alleles=C/T	name=IFITM3	geneID=10410	mutType=Het	transcriptID=CCDS41585.1
7	chr17	SOAPsnp	SNP	3953102	3953102	99	+	1	ID=rs781852	status=dbSNP	ref=A	alleles=A/G	name=ZZEF1	geneID=23140	mutType=Het	transcriptID=CCDS11043.1
7	chr4	SOAPsnp	SNP	123664204	123664204	99	+	1	ID=rs309370	status=dbSNP	ref=G	alleles=G/A	name=BBS12	geneID=166379	mutType=Het	transcriptID=CCDS3728.1
7	chr4	SOAPsnp	SNP	2175733	2175733	99	+	1	ID=rs2022302	status=dbSNP	ref=A	alleles=A/G	name=POLN	geneID=ENSG00000130997	mutType=Het	transcriptID=ENST00000511098
7	chr4	SOAPsnp	SNP	2176454	2176454	99	+	0	ID=rs9328764	status=dbSNP	ref=G	alleles=G/A	name=POLN	geneID=353497	mutType=Het	transcriptID=CCDS3360.1
7	chr4	SOAPsnp	SNP	2181080	2181080	99	+	1	ID=rs6830513	status=dbSNP	ref=T	alleles=T/C	name=POLN	geneID=ENSG00000130997	mutType=Het	transcriptID=ENST00000511098
7	chr4	SOAPsnp	SNP	2194946	2194946	99	+	0	ID=rs10011549	status=dbSNP	ref=C	alleles=C/T	name=POLN	geneID=353497	mutType=Het	transcriptID=CCDS3360.1
7	chr4	SOAPsnp	SNP	2195024	2195024	99	+	0	ID=rs10018786	status=dbSNP	ref=T	alleles=T/G	name=POLN	geneID=353497	mutType=Het	transcriptID=CCDS3360.1
7	chr7	SOAPsnp	SNP	36445856	36445856	99	+	1	ID=rs62873663	status=dbSNP	ref=G	alleles=G/A	name=ANLN	geneID=54443	mutType=Het	transcriptID=CCDS5447.1
6	chr12	SOAPsnp	SNP	52986187	52986187	99	+	1	ID=rs12833456	status=dbSNP	ref=T	alleles=C/C	name=KRT72	geneID=140807	mutType=Hom	transcriptID=CCDS8833.1
6	chr12	SOAPsnp	SNP	52992812	52992812	99	+	0	ID=rs11170187	status=dbSNP	ref=T	alleles=C/C	name=KRT72	geneID=140807	mutType=Hom	transcriptID=CCDS8833.1
6	chr12	SOAPsnp	SNP	9013755	9013755	99	+	0	ID=rs1860967	status=dbSNP	ref=C	alleles=C/T	name=A2ML1	geneID=144568	mutType=Het	transcriptID=CCDS8596.2
6	chr13	SOAPsnp	SNP	46108854	46108854	99	+	2	ID=rs56244086	status=dbSNP	ref=G	alleles=G/A	name=COG3	geneID=83548	mutType=Het	transcriptID=CCDS9398.1
6	chr15	SOAPsnp	SNP	86287035	86287035	99	+	0	ID=rs79101360	status=dbSNP	ref=A	alleles=A/C	name=AKAP13	geneID=11214	mutType=Het	transcriptID=CCDS32319.1
6	chr19	SOAPsnp	SNP	24310032	24310032	99	+	2	ID=rs61737180	status=dbSNP	ref=A	alleles=A/T	name=ZNF254	geneID=9534	mutType=Het	transcriptID=CCDS32983.1
6	chr19	SOAPsnp	SNP	33467515	33467515	99	+	1	ID=rs3816032	status=dbSNP	ref=T	alleles=T/C	name=C19orf40	geneID=91442	mutType=Het	transcriptID=CCDS12426.1
6	chr19	SOAPsnp	SNP	35612159	35612159	99	+	1	ID=rs2290649	status=dbSNP	ref=C	alleles=C/G	name=FXYD3	geneID=5349	mutType=Het	transcriptID=CCDS46050.1
6	chr3	SOAPsnp	SNP	151545601	151545601	99	+	0	ID=rs1803155	status=dbSNP	ref=G	alleles=G/A	name=AADAC	geneID=13	mutType=Het	transcriptID=CCDS33877.1
6	chr4	SOAPsnp	SNP	57221348	57221348	99	+	1	ID=rs3796543	status=dbSNP	ref=T	alleles=T/C	name=AASDH	geneID=132949	mutType=Het	transcriptID=CCDS3504.1
6	chr4	SOAPsnp	SNP	57248716	57248716	99	+	1	ID=rs34228795	status=dbSNP	ref=G	alleles=G/C	name=AASDH	geneID=132949	mutType=Het	transcriptID=CCDS3504.1
6	chr4	SOAPsnp	SNP	57250285	57250285	99	+	0	ID=rs34543011	status=dbSNP	ref=T	alleles=T/C	name=AASDH	geneID=132949	mutType=Het	transcriptID=CCDS3504.1
6	chr4	SOAPsnp	SNP	81967150	81967150	99	+	1	ID=rs3733549	status=dbSNP	ref=G	alleles=G/A	name=BMP3	geneID=651	mutType=Het	transcriptID=CCDS3588.1
6	chr6	SOAPsnp	SNP	12120588	12120588	99	+	1	ID=rs2228209	status=dbSNP	ref=C	alleles=C/T	name=HIVEP1	geneID=3096	mutType=Het	transcriptID=CCDS43426.1
6	chr6	SOAPsnp	SNP	12122174	12122174	99	+	0	ID=rs2228210	status=dbSNP	ref=A	alleles=A/G	name=HIVEP1	geneID=3096	mutType=Het	transcriptID=CCDS43426.1
6	chr6	SOAPsnp	SNP	12124855	12124855	99	+	2	ID=rs2228213	status=dbSNP	ref=G	alleles=G/A	name=HIVEP1	geneID=3096	mutType=Het	transcriptID=CCDS43426.1
6	chr6	SOAPsnp	SNP	159652931	159652931	99	+	0	ID=rs420137	status=dbSNP	ref=G	alleles=G/C	name=FNDC1	geneID=84624	mutType=Het	transcriptID=CCDS47512.1
6	chr6	SOAPsnp	SNP	159654487	159654487	99	+	0	ID=rs404435	status=dbSNP	ref=G	alleles=G/T	name=FNDC1	geneID=ENSG00000164694	mutType=Het	transcriptID=ENST00000329629
6	chr6	SOAPsnp	SNP	159654551	159654551	99	+	0	ID=rs370434	status=dbSNP	ref=C	alleles=C/G	name=FNDC1	geneID=84624	mutType=Het	transcriptID=CCDS47512.1
6	chr6	SOAPsnp	SNP	159660879	159660879	99	+	1	ID=rs63253663	status=dbSNP	ref=C	alleles=C/A	name=FNDC1	geneID=84624	mutType=Het	transcriptID=CCDS47512.1
6	chr6	SOAPsnp	SNP	159670100	159670100	99	+	0	ID=rs7763726	status=dbSNP	ref=A	alleles=A/G	name=FNDC1	geneID=84624	mutType=Het	transcriptID=CCDS47512.1
6	chr6	SOAPsnp	SNP	159692405	159692405	99	+	0	ID=rs3814448	status=dbSNP	ref=C	alleles=C/T	name=FNDC1	geneID=ENSG00000164694	mutType=Het	transcriptID=ENST00000329629
6	chr6	SOAPsnp	SNP	29910371	29910371	99	+	1	ID=rs2230954	status=dbSNP	ref=C	alleles=C/T	name=HLA-A	geneID=3105	mutType=Het	transcriptID=CCDS34373.1
6	chr6	SOAPsnp	SNP	7581636	7581636	99	+	1	ID=rs6929069	status=dbSNP	ref=G	alleles=G/A	name=DSP	geneID=1832	mutType=Het	transcriptID=CCDS4501.1
6	chr7	SOAPsnp	SNP	12610594	12610594	99	+	1	ID=rs2240572	status=dbSNP	ref=A	alleles=A/G	name=SCIN	geneID=85477	mutType=Het	transcriptID=CCDS47545.1
6	chr7	SOAPsnp	SNP	63680133	63680133	99	+	1	ID=rs117101774	status=dbSNP	ref=T	alleles=T/A	name=ZNF735	geneID=*	mutType=Het	transcriptID=NM_001159524
6	chr8	SOAPsnp	SNP	25364834	25364834	99	+	2	ID=rs3829009	status=dbSNP	ref=A	alleles=A/T	name=CDCA2	geneID=157313	mutType=Het	transcriptID=CCDS6049.1
6	chr9	SOAPsnp	SNP	127231774	127231774	99	+	0	ID=rs1570580	status=dbSNP	ref=C	alleles=C/G	name=GPR144	geneID=347088	mutType=Het	transcriptID=CCDS48016.1
7	chr11	SOAPsnp	SNP	33775982	33775982	99	+	.	ID=rs2272065	status=dbSNP	ref=A	alleles=A/G	name=FBXO3	geneID=ENSG00000110429	mutType=Het	transcriptID=ENST00000530013
7	chr12	SOAPsnp	SNP	58018979	58018979	99	+	.	ID=rs1871417	status=dbSNP	ref=C	alleles=C/T	name=B4GALNT1	geneID=ENSG00000135454	mutType=Het	transcriptID=ENST00000553142
7	chr13	SOAPsnp	SNP	110866265	110866265	99	+	.	ID=rs9521650	status=dbSNP	ref=G	alleles=G/A	name=COL4A1	geneID=1282	mutType=Het	transcriptID=CCDS9511.1
7	chr17	SOAPsnp	SNP	7460758	7460758	99	+	.	ID=rs28362665	status=dbSNP	ref=G	alleles=G/A	name=TNFSF12	geneID=407977	mutType=Het	transcriptID=NR_037146
7	chr2	SOAPsnp	SNP	242607451	242607451	99	+	.	ID=rs62190299	status=dbSNP	ref=T	alleles=T/C	name=ATG4B	geneID=ENSG00000168397	mutType=Het	transcriptID=ENST00000460211
7	chr2	SOAPsnp	SNP	242607807	242607807	99	+	.	ID=rs35275267	status=dbSNP	ref=G	alleles=G/C	name=ATG4B	geneID=ENSG00000168397	mutType=Het	transcriptID=ENST00000475693
7	chr2	SOAPsnp	SNP	242609992	242609992	99	+	.	ID=rs35803955	status=dbSNP	ref=T	alleles=T/C	name=ATG4B	geneID=ENSG00000168397	mutType=Het	transcriptID=ENST00000494132
7	chr2	SOAPsnp	SNP	242611547	242611547	99	+	.	ID=rs34859751	status=dbSNP	ref=G	alleles=G/A	name=ATG4B	geneID=ENSG00000168397	mutType=Het	transcriptID=ENST00000482507
7	chr2	SOAPsnp	SNP	242615472	242615472	99	+	.	ID=rs3209844	status=dbSNP	ref=G	alleles=G/A	name=DTYMK	geneID=ENSG00000168393	mutType=Het	transcriptID=ENST00000472618
7	chr6	SOAPsnp	SNP	29230577	29230577	99	+	.	ID=rs3117328	status=dbSNP	ref=C	alleles=C/A	name=OR2U1P	geneID=ENSG00000204697	mutType=Het	transcriptID=ENST00000377164
7	chr7	SOAPsnp	SNP	142139773	142139773	99	+	.	ID=rs361372	status=dbSNP	ref=C	alleles=C/T	name=TRBV7-6	geneID=ENSG00000211727	mutType=Het	transcriptID=ENST00000390374
7	chr7	SOAPsnp	SNP	150773072	150773072	99	+	.	ID=rs2303939	status=dbSNP	ref=G	alleles=G/C	name=SLC4A2	geneID=ENSG00000164889	mutType=Het	transcriptID=ENST00000469467
7	chr7	SOAPsnp	SNP	150773807	150773807	99	+	.	ID=rs67771563	status=dbSNP	ref=A	alleles=A/T	name=FASTK	geneID=ENSG00000164896	mutType=Het	transcriptID=ENST00000489884
7	chr8	SOAPsnp	SNP	113516209	113516209	99	+	.	ID=rs10955625	status=dbSNP	ref=G	alleles=A/A	name=CSMD3	geneID=114788	mutType=Hom	transcriptID=CCDS6315.1
6	chr1	SOAPsnp	SNP	158297960	158297960	99	+	.	ID=rs16840096	status=dbSNP	ref=C	alleles=C/T	name=CD1B	geneID=*	mutType=Het	transcriptID=NM_001764
6	chr10	SOAPsnp	SNP	29784114	29784114	99	+	.	ID=rs6481601	status=dbSNP	ref=T	alleles=C/C	name=SVIL	geneID=6840	mutType=Hom	transcriptID=CCDS7163.1
6	chr11	SOAPsnp	SNP	71155171	71155171	99	+	.	ID=rs1044482	status=dbSNP	ref=C	alleles=C/T	name=DHCR7	geneID=ENSG00000172893	mutType=Het	transcriptID=ENST00000527316
6	chr11	SOAPsnp	SNP	72407884	72407884	99	+	.	ID=rs2306613	status=dbSNP	ref=C	alleles=C/T	name=ARAP1	geneID=ENSG00000186635	mutType=Het	transcriptID=ENST00000465814
6	chr12	SOAPsnp	SNP	58009202	58009202	99	+	.	ID=rs2277322	status=dbSNP	ref=T	alleles=T/C	name=AC025165.8	geneID=ENSG00000224713	mutType=Het	transcriptID=ENST00000356672
6	chr12	SOAPsnp	SNP	58017701	58017701	99	+	.	ID=rs7314152	status=dbSNP	ref=T	alleles=T/G	name=SLC26A10	geneID=65012	mutType=Het	transcriptID=CCDS8949.2
6	chr12	SOAPsnp	SNP	7053908	7053908	99	+	.	ID=rs744167	status=dbSNP	ref=C	alleles=C/T	name=C12orf57	geneID=ENSG00000111678	mutType=Het	transcriptID=ENST00000544681
6	chr14	SOAPsnp	SNP	95107145	95107145	99	+	.	ID=rs56952063	status=dbSNP	ref=T	alleles=T/C	name=SERPINA13	geneID=*	mutType=Het	transcriptID=NR_015340
6	chr16	SOAPsnp	SNP	58537897	58537897	99	+	.	ID=rs2427787	status=dbSNP	ref=G	alleles=G/A	name=AC009118.2	geneID=ENSG00000103034	mutType=Het	transcriptID=ENST00000501095
6	chr17	SOAPsnp	SNP	15536058	15536058	99	+	.	ID=snp4733	status=novel	ref=A	alleles=A/T	name=TRIM16	geneID=ENSG00000221926	mutType=Het	transcriptID=ENST00000473368
6	chr19	SOAPsnp	SNP	35616087	35616087	99	+	.	ID=rs3826989	status=dbSNP	ref=G	alleles=G/A	name=LGI4	geneID=ENSG00000153902	mutType=Het	transcriptID=ENST00000493050
6	chr19	SOAPsnp	SNP	4171972	4171972	99	+	.	ID=rs352117	status=dbSNP	ref=G	alleles=G/A	name=CREB3L3	geneID=*	mutType=Het	transcriptID=NM_032607
6	chr2	SOAPsnp	SNP	112630412	112630412	99	+	.	ID=snp947	status=novel	ref=A	alleles=A/C	name=ANAPC1	geneID=ENSG00000153107	mutType=Het	transcriptID=ENST00000489177
6	chr2	SOAPsnp	SNP	234835170	234835170	99	+	.	ID=rs11563220	status=dbSNP	ref=C	alleles=C/T	name=TRPM8	geneID=*	mutType=Het	transcriptID=NM_024080
6	chr2	SOAPsnp	SNP	30964652	30964652	99	+	.	ID=rs118059329	status=dbSNP	ref=T	alleles=T/G	name=CAPN13	geneID=ENSG00000162949	mutType=Het	transcriptID=ENST00000458085
6	chr2	SOAPsnp	SNP	62729297	62729297	99	+	.	ID=rs6756655	status=dbSNP	ref=T	alleles=T/C	name=TMEM17	geneID=ENSG00000186889	mutType=Het	transcriptID=ENST00000494919
6	chr21	SOAPsnp	SNP	39870310	39870310	99	+	.	ID=rs2836441	status=dbSNP	ref=G	alleles=A/A	name=ERG	geneID=2078	mutType=Hom	transcriptID=NM_001136155
6	chr4	SOAPsnp	SNP	26491111	26491111	99	+	.	ID=rs1800857	status=dbSNP	ref=A	alleles=A/G	name=CCKAR	geneID=886	mutType=Het	transcriptID=CCDS3438.1
6	chr4	SOAPsnp	SNP	88904186	88904186	99	+	.	ID=rs1126772	status=dbSNP	ref=A	alleles=A/G	name=SPP1	geneID=ENSG00000118785	mutType=Het	transcriptID=ENST00000509659
6	chr5	SOAPsnp	SNP	170632770	170632770	99	+	.	ID=rs17680353	status=dbSNP	ref=G	alleles=G/T	name=RANBP17	geneID=ENSG00000204764	mutType=Het	transcriptID=ENST00000520864
6	chr5	SOAPsnp	SNP	61785936	61785936	99	+	.	ID=rs26644	status=dbSNP	ref=T	alleles=T/C	name=IPO11	geneID=51194	mutType=Het	transcriptID=CCDS34167.1
6	chr6	SOAPsnp	SNP	31430799	31430799	99	+	.	ID=rs2596473	status=dbSNP	ref=G	alleles=G/T	name=XXbac-BPG181B23.6	geneID=ENSG00000233902	mutType=Het	transcriptID=ENST00000440087
6	chr6	SOAPsnp	SNP	39053982	39053982	99	+	.	ID=rs72859649	status=dbSNP	ref=T	alleles=T/C	name=GLP1R	geneID=*	mutType=Het	transcriptID=NM_002062
6	chr6	SOAPsnp	SNP	7590653	7590653	99	+	.	ID=rs2744384	status=dbSNP	ref=A	alleles=A/G	name=SNRNP48	geneID=154007	mutType=Het	transcriptID=CCDS4502.1
6	chr7	SOAPsnp	SNP	128444820	128444820	99	+	.	ID=rs2291573	status=dbSNP	ref=A	alleles=A/G	name=CCDC136	geneID=64753	mutType=Het	transcriptID=CCDS47704.1
6	chr7	SOAPsnp	SNP	128449355	128449355	99	+	.	ID=rs2307039	status=dbSNP	ref=A	alleles=A/G	name=CCDC136	geneID=ENSG00000128596	mutType=Het	transcriptID=ENST00000460941
6	chr7	SOAPsnp	SNP	128449356	128449356	99	+	.	ID=rs2307038	status=dbSNP	ref=A	alleles=A/C	name=CCDC136	geneID=ENSG00000128596	mutType=Het	transcriptID=ENST00000460941
6	chr7	SOAPsnp	SNP	128449405	128449405	99	+	.	ID=rs2307037	status=dbSNP	ref=G	alleles=G/A	name=CCDC136	geneID=ENSG00000128596	mutType=Het	transcriptID=ENST00000460941
6	chr7	SOAPsnp	SNP	128807786	128807786	99	+	.	ID=rs67564703	status=dbSNP	ref=G	alleles=G/A	name=TSPAN33	geneID=ENSG00000158457	mutType=Het	transcriptID=ENST00000486685
6	chr7	SOAPsnp	SNP	150747746	150747746	99	+	.	ID=rs2288645	status=dbSNP	ref=A	alleles=A/G	name=ACCN3	geneID=ENSG00000213199	mutType=Het	transcriptID=ENST00000474135
6	chr7	SOAPsnp	SNP	64254901	64254901	99	+	.	ID=rs11983033	status=dbSNP	ref=T	alleles=T/C	name=ZNF138	geneID=*	mutType=Het	transcriptID=NM_006524
6	chr7	SOAPsnp	SNP	94054194	94054194	99	+	.	ID=rs41317734	status=dbSNP	ref=C	alleles=C/T	name=COL1A2	geneID=ENSG00000164692	mutType=Het	transcriptID=ENST00000481570
6	chr7	SOAPsnp	SNP	94055885	94055885	99	+	.	ID=rs62464631	status=dbSNP	ref=G	alleles=G/A	name=COL1A2	geneID=ENSG00000164692	mutType=Het	transcriptID=ENST00000481570
6	chr7	SOAPsnp	SNP	94056216	94056216	99	+	.	ID=rs7805430	status=dbSNP	ref=G	alleles=G/A	name=COL1A2	geneID=ENSG00000164692	mutType=Het	transcriptID=ENST00000481570
6	chr8	SOAPsnp	SNP	91094983	91094983	99	+	.	ID=rs3087750	status=dbSNP	ref=G	alleles=G/A	name=CALB1	geneID=*	mutType=Het	transcriptID=NM_004929
6	chr4	GATK	Indel	71468346	71468348	98	+	2	ID=indel202	status=novel	indelType=-3	Base=AGG	name=AMBN	geneID=258	transcriptID=CCDS3543.1	mRNAtoChr='+'
6	chr7	SOAPsnp	SNP	64292695	64292695	96	+	.	ID=rs6460195	status=dbSNP	ref=G	alleles=G/A	name=ZNF138	geneID=*	mutType=Het	transcriptID=NR_027660
6	chr13	SOAPsnp	SNP	40565575	40565575	99	+	.	ID=rs2721068	status=dbSNP	ref=C	alleles=C/T	name=FOXO1	geneID=2308	mutType=Het	transcriptID=NM_002015.3
6	chr13	SOAPsnp	SNP	40565740	40565740	99	+	.	ID=rs17446614	status=dbSNP	ref=A	alleles=A/G	name=FOXO1	geneID=2308	mutType=Het	transcriptID=NM_002015.3
Number: The number of sepsis patients who could be detected this SNP site. Quality: quality score of SNPs. Stand of SNPs: Strand of SNPs on chromosome, always '+' for this SOAPsnp. The consensus sequence is always represented by positive strand sequence. Codon phase of the SNPs. 0, 1 and 2 for mutations in coding regions, "." for other functional SNPs. 0 means the SNPs is located in the first bas…
